# Supplementary material for: Co-Targeting Luminal B Breast Cancer with S-Adenosylmethionine and Immune Checkpoint Inhibitor Reduces Primary Tumor Growth and Progression, and Metastasis to Lungs and Bone
Source: Cancers (Basel). 2022 Dec 22;15(1):48. doi: 10.3390/cancers15010048 (PMC9818024; doi:10.3390/cancers15010048)
Supplement: Supplementary file 1 [file cancers-15-00048-s001.zip]

Archive with 1 entries (1 files):
- cancers-1982823-supplementary.pdf
